# Supplementary material for: A National Survey on the Clinical Practice Patterns of Korean Medicine Doctors for Attention Deficit Hyperactivity Disorder (ADHD) in Children and Adolescents
Source: Children (Basel). 2023 Aug 31;10(9):1490. doi: 10.3390/children10091490 (PMC10529033; doi:10.3390/children10091490)
Supplement: Supplementary file 1 [file children-10-01490-s001.zip]

Archive with 2 entries (2 files):
- children-2530025-File S1.pdf
- children-2530025-Table S1.xlsx
